# Supplementary material for: Fungal Hyphae on the Assimilation Branches Are Beneficial for Haloxylon ammodendron to Absorb Atmospheric Water Vapor: Adapting to an Extreme Drought Environment
Source: Plants (Basel). 2024 Apr 29;13(9):1233. doi: 10.3390/plants13091233 (PMC11085276; doi:10.3390/plants13091233)
Supplement: Supplementary file 1 [file plants-13-01233-s001.zip]

Archive with 1 entries (1 files):
- plants-2884526-supplementary.pdf
